# Supplementary material for: Biofilm formation by clinical isolates and the implications in chronic infections
Source: BMC Infect Dis. 2013 Jan 29;13:47. doi: 10.1186/1471-2334-13-47 (PMC3568419; doi:10.1186/1471-2334-13-47)
Supplement: Additional file 1 — Literature search of previous studies evaluating biofilm formation by clinical isolates in vitro. List of previous studies comparing biofilm formation by clinical isolates in various bacterial species, emphasizing the focus of study, strains and methods used to quantify biofilm formation, and conclusions drawn from studies. [file 1471-2334-13-47-S1.xlsx]

## Sheet: All studies
Study	Design	No. isolates	No. patients	Methods	Findings	Citation
Urinary Tract Infections (not device-related)
Kanamaru, 2006	Biofilm survey of genitourinary tract E. coli isolates	377 (194 cystitis, 76 pyelonephritis, 107 prostatitis)	not reported	48h incubation, 1% CV, 95% EtOH destaining, OD540	Prostatitis isolates were associated with increased biofilm production and curli fimbriae	Kanamaru S, Kurazono H, Terai A, Monden K, Kumon H, Mizunoe Y, Ogawa O, Yamamoto S. Increased biofilm formation in Escherichia coli isolated from acute prostatitis. Int J Antimicrob Agents. 2006 Aug;28 Suppl 1:S21-5. Epub 2006 Jul 7.
Salo, 2009	Biofilm survey of E. coli isolates from urinary tract infection	70 (43 cystitis, 11 pyelonephritis, 16 urosepsis)	70 (34 children, 36 adult)	72h anaerobic incubation, 1% CV, 96% EtOH destaining, OD570; SEM/CLSM in 22 strains	31% formed biofilms (26% of cystitis, 55% of pyelonephritis, 31% of urosepsis strains); higher biofilm observed in pyelonephritis and antibiotic-susceptible strains	Salo J, Sevander JJ, Tapiainen T, Ikäheimo I, Pokka T, Koskela M, Uhari M. Biofilm formation by Escherichia coli isolated from patients with urinary tract infections. Clin Nephrol. 2009 May;71(5):501-7.
Device-Related Infections
Ando, 2004	Biofilm survey of MRSA urinary isolates over 12 years in Japan; retrospective analysis of clinical data for association with catheter infection	109 (51 catheter-related, 58 unrelated)	109	48h incubation, 2% CV, 95% EtOH destaining, OD570; PCR for virulence genes	biofilm formation associated with hla, hlb, fnbA virulence genes; greater biofilm formation among catheter-related infection isolates	Ando E, Monden K, Mitsuhata R, Kariyama R, Kumon H. Biofilm formation among methicillin-resistant Staphylococcus aureus isolates from patients with urinary tract infection. Acta Med Okayama. 2004 Aug;58(4):207-14.
Gad, 2009	Pre-insertion/post-extraction and ureteral stent cultures patients undergoing stent removal	53 Staphylococcus spp. (47 from stents, 6 from urine) (18 S. aureus, 35 S. epidermidis) + 239 GNR	100	24h incubation with 1% glucose; 1% CV, 95% EtOH destaining, OD570; SEM of stents; PCR for icaA and icaD genes	70-90% within each species were biofilm-formers; all Staphylococcal isolates from stents possessed icaA and icaD genes; many patients had culture growth from stents but not urine	Gad GF, El-Feky MA, El-Rehewy MS, Hassan MA, Abolella H, El-Baky RM. Detection of icaA, icaD genes and biofilm production by Staphylococcus aureus and Staphylococcus epidermidis isolated from urinary tract catheterized patients. J Infect Dev Ctries. 2009 Jun 1;3(5):342-51.
Watts, 2010	Comparison of biofilm formation and virulence genes among E. coli recovered in asymptomatic bacteriuria in patients with and without indwelling Foley catheters	88 catheter-assoc + 88 non-catheter associated E. coli	not reported	16h incubation; CV, 80% EtOH destaining, OD595; biofilms also grown on latex catheter segments in urine; PCR for virulence genes and expression	No difference in biofilms in microtiter plates, but some enhancement of biofilm in selected catheter isolates when grown on catheter segments in urine	Watts RE, Hancock V, Ong CL, Vejborg RM, Mabbett AN, Totsika M, Looke DF, Nimmo GR, Klemm P, Schembri MA. Escherichia coli isolates causing asymptomatic bacteriuria in catheterized and noncatheterized individuals possess similar virulence properties. J Clin Microbiol. 2010 Jul;48(7):2449-58.
Wang, 2010	Biofilm survey of isolates recovered from catheters and urine of catheterized patients	96 from catheters, 83 from urine; diversity of GPC and GNR in both groups	45	Incubation at 24h/37C or 48h/28C in optimal media; 0.4% CV staining with visual scoring, strain typing, assessments of hemolysin production, morphology, and fimbriae production	Biofilm formation associated with fluA gene, loss of O-antigen and type 1 fimbriae expression; cdiGMP regulated catheter surface adherence in one isolate	Wang X, Lünsdorf H, Ehrén I, Brauner A, Römling U. Characteristics of biofilms from urinary tract catheters and presence of biofilm-related components in Escherichia coli. Curr Microbiol. 2010 Jun;60(6):446-53.
Esteban, 2010	Biofilm formation of Staphylococcus spp. from retrieved orthopedic devices	26 (13 S. aureus, 10 S. epidermidis, 1 S. hominis, 1 S. warneri, 1 S. lugdunensis)	23 devices	48h incubation; CV, 95% EtOH destaining, OD540; CLSM; ica gene PCR	All strains formed biofilms; 19/26 possessed the ica gene; sensitivity for biofilm detection was 89% for Stepanovic method, 65% for CV, 39% CLSM	Esteban J, Molina-Manso D, Spiliopoulou I, Cordero-Ampuero J, Fernández-Roblas R, Foka A, Gómez-Barrena E. Biofilm development by clinical isolates of Staphylococcus spp. from retrieved orthopedic prostheses. Acta Orthop. 2010 Dec;81(6):674-9.
Girard,2010	Determination of MIC vs MBEC for methicillin-susceptible S. aureus (MSSA) recovered from peritoneal dialysis catheters in peritonitis	21 (all MSSA)	21	MIC values determined by the hospital laboratory, MBEC assay interpreted by CLSI criteria	Biofilm-phase cultures were more resistant to antibiotics than planktonic-phase isolates, except for gentamicin; rifampin improved the anti-biofilm activity of vancomycin when given in combination	Girard LP, Ceri H, Gibb AP, Olson M, Sepandj F. MIC versus MBEC to determine the antibiotic sensitivity of Staphylococcus aureus in peritoneal dialysis peritonitis. Perit Dial Int. 2010 Nov-Dec;30(6):652-6.
Kawamura, 2011	Biofilm survey among isolates of methicillin-resistant S. aureus (MRSA) from orthopedic device-related infections	168 MRSA (23 device-associated, 55 non-device associated, 90 nasal carriage)	87 infected + 95 colonized outpatients	18h incubation; 0.1% CV, 95% EtOH destaining, OD595; typing by SCCmec, spa, agr, PFGE; PCR for determination of adhesin genes	Isolates from orthopedic device infections had a greater biofilm index and agr gene incidence than non-device-associated infecting or colonizing isolates	Kawamura H, Nishi J, Imuta N, Tokuda K, Miyanohara H, Hashiguchi T, Zenmyo M, Yamamoto T, Ijiri K, Kawano Y, Komiya S. Quantitative analysis of biofilm formation of methicillin-resistant Staphylococcus aureus (MRSA) strains from patients with orthopaedic device-related infections. FEMS Immunol Med Microbiol. 2011 Oct;63(1):10-5.
Revdiwala, 2012	Examination of biofilm formation with different incubation times, glucose concentrations, stain types in medical support devices: 59 endotracheal tubes, 11 central venous catheter tips, 10 Foley catheter tips, 7 abdominal drains, 5 nephrostomy tubes, 4 tracheostomy tubes, 3 DJ stents, 1 SPC tip	100 (23 A baumannii, 23 P aeruginosa, 20 K pneumoniae, 16 E. coli, 9 CoNS, 4 E. cloacae, 3 Enterococci, 2 S. aureus)	82	16h/20h/24h incubation; 0.1% CV or 0.1% safrannin, 90% EtOH destaining, OD492	Safrannin detected 88 biofilm formers versus 69 with CV; safrannin was more sensitive for gram-negative organisms; biofilm formation increased with 0.25% but not 0.5% glucose; 16-20h incubation was optimal	Revdiwala S, Rajdev BM, Mulla S. Characterization of bacterial etiologic agents of biofilm formation in medical devices in critical care setup. Crit Care Res Pract. 2012;2012:945805. Epub 2012 Jan 24.
Cremet, 2012	Biofilm survey in E. coli orthopedic implant infections compared to diarrhea isolates	30 infecting + 30 diarrhea isolates	60	24h incubation with 0.5% glucose; 1% CV, EtOH, OD570; Biofilm Ring Test, SEM; PCR for 19 virulence genes	High biofilm-producing isolates were present in device-related and fecal isolates; biofilm production highly variable; no clear association of virulence factors with device-related infecting isolates	Crémet L, Corvec S, Bémer P, Bret L, Lebrun C, Lesimple B, Miegeville AF, Reynaud A, Lepelletier D, Caroff N. Orthopaedic-implant infections by Escherichia coli: molecular and phenotypic analysis of the causative strains. J Infect. 2012 Feb;64(2):169-75.
Chronic Sinusitis
Bendouah, 2006	Biofilm survey of isolates obtained from surgical specimens in chronic sinusitis	31 (10 P. aeruginosa, 10 S. aureus, 11 CoNS)	19	24h incubation with 0.5% glucose; CV, 80% methanol destaining, OD570	7/10 S. aureus, 7/11 CoNS, and 8/10 P. aeruginosa formed biofilms	Bendouah Z, Barbeau J, Hamad WA, Desrosiers M. Use of an in vitro assay for determination of biofilm-forming capacity of bacteria in chronic rhinosinusitis. Am J Rhinol. 2006 Sep-Oct;20(5):434-8.
Prince, 2008	Biofilm survey of biofilm-forming bacteria in chronic sinusitis	139 (53 S. aureus, 45 polymicrobial, 19 P. aeruginosa)	157	20h incubation on Calgary biofilm device; 2%CV, 100% EtOH destaining, OD595; conventional cultures	45 surgical samples (29%) had biofilm-forming bacteria; biofilm formation was correlated with number of prior surgeries; 15% of S. aureus and 90% of P. aeruginosa formed biofilms	Prince AA, Steiger JD, Khalid AN, Dogrhamji L, Reger C, Eau Claire S, Chiu AG, Kennedy DW, Palmer JN, Cohen NA. Prevalence of biofilm-forming bacteria in chronic rhinosinusitis. Am J Rhinol. 2008 May-Jun;22(3):239-45.
Zhang, 2011	Cross-sectional study for clinical factors associated with biofilm formation in isolates recovered from chronic sinusitis patients	145 S. aureus, 66 P. aeruginosa, 17 H. influenzae, 20 S. pneumoniae, 14 S. marcescens	518	12h incubation; Calgary biofilm detection assay	108 patients (20.9%) had biofilm-forming isolates; biofilm formation was associated with positive cultures, prior sinus surgery and nasal steroid use within 1 month of the culture	Zhang Z, Kofonow JM, Finkelman BS, Doghramji L, Chiu AG, Kennedy DW, Cohen NA, Palmer JN. Clinical factors associated with bacterial biofilm formation in chronic rhinosinusitis. Otolaryngol Head Neck Surg. 2011 Mar;144(3):457-62. Epub 2011 Feb 3.
Chen, 2012	Biofilm survey using SEM among surgical specimens in chronic sinusitis	cultures not performed	24	SEM of mucosal specimens with visual identification of biofilm	Biofilms found in 13 specimens, more commonly in revision surgerical specimens	Chen HH, Liu X, Ni C, Lu YP, Xiong GY, Lu YY, Wang SQ. Bacterial biofilms in chronic rhinosinusitis and their relationship with inflammation severity. Auris Nasus Larynx. 2012 Apr;39(2):169-74.
Tatar, 2012	Biofilm survey using SEM in clinical trial of clarithromycin +/- mometasone for 8 weeks in patients with chronic sinusits without polyps	cultures not performed	32	SEM of tissue samples w/subjective scoring based on density and extension	Biofilms found in 24/32 (75%) pre-treatment and 14/32 (44%) post-treatment; no difference in biofilm grading between treatment groups; underpowered	Tatar EÇ, Tatar I, Ocal B, Korkmaz H, Saylam G, Ozdek A, Celik HH. Prevalence of biofilms and their response to medical treatment in chronic rhinosinusitis without polyps. Otolaryngol Head Neck Surg. 2012 Apr;146(4):669-75.
Diarrhea
Wakimoto, 2004	Biofilm detection as a screening tool for entero-aggregative E. coli in Japanese children with diarrhea	1042 diarrhea isolates	1042	18h incubation with 0.45% glucose; 0.5% CV, 95% EtOH destaining, OD570; PCR for aatA and aggR genes	62 strains had high biofilm formation, of which 77% contained EAEC virulence genes	Wakimoto N, Nishi J, Sheikh J, Nataro JP, Sarantuya J, Iwashita M, Manago K, Tokuda K, Yoshinaga M, Kawano Y. Quantitative biofilm assay using a microtiter plate to screen for enteroaggregative Escherichia coli. Am J Trop Med Hyg. 2004 Nov;71(5):687-90.
Mohamed, 2007	Correlation of biofilm formation with virulence genes of enteroaggregative E. coli	75 proven EAEC isolates	57 returning travelers with diarrhea + 30 without diarrhea	18h incubation with 0.45% glucose; 0.5% CV, 80% EtOH destaining, OD570; PCR for 8 virulence genes	51% of diarrhea isolates and 61% of non-diarrhea isolates formed biofilms; biofilm production was associated with aggR, set1A, aatA, irp2 virulence factors	Mohamed JA, Huang DB, Jiang ZD, DuPont HL, Nataro JP, Belkind-Gerson J, Okhuysen PC. Association of putative enteroaggregative Escherichia coli virulence genes and biofilm production in isolates from travelers to developing countries. J Clin Microbiol. 2007 Jan;45(1):121-6.
Bangar, 2008	Correlation of biofilm formation with virulence genes of enteroaggregative E. coli	100	100 infants with acute diarrhea in India	18h incubation with 0.45% glucose; 0.5%CV, 95% EtOH destaining, OD570; PCR for AggR and east virulence genes	Of 28 PCR confirmed EAEC, 25 formed biofilms	Bangar R, Mamatha B. Identification of enteroaggregative Escherichia coli in infants with acute diarrhea based on biofilm production in Manipal, south India. Indian J Med Sci. 2008 Jan;62(1):8-12.
Other
Carter, 2003	Biofilm survey of M. avium isolates from AIDS patients with bacteremia	6	6	14 day incubation; 1% CV, 95% EtOH destaining, OD570	Biofilms were variable, enhanced by divalent cations, nutrient factors, supernatant from mature biofilm cultures, and blocked by subinhibitory concentrations of amikacin	Carter G, Wu M, Drummond DC, Bermudez LE. Characterization of biofilm formation by clinical isolates of Mycobacterium avium. J Med Microbiol. 2003 Sep;52(Pt 9):747-52.
Yi, 2004	Biofilm survey of N. meningitidisisolates	39 (23 nasopharyngeal + 16 invasive)	not reported	24h incubation; 0.3% CV, 33% acetic acid destaining, OD630; CLSM	7/23 (30%) nasopharyngeal and 2/16 (12%) of invasive strains formed biofilms	Yi K, Rasmussen AW, Gudlavalleti SK, Stephens DS, Stojiljkovic I. Biofilm formation by Neisseria meningitidis. Infect Immun. 2004 Oct;72(10):6132-8.
Presterl, 2005	Biofilm survey of invasive viridans group streptococci isolates from bacteremia	40	18 endocarditis; 22 neutropenic sepsis	24h incubation with lysed horse blood at 35C; 1% CV, no destaining, OD550; SEM, effect of antibiotics up to 128x MIC on biofilms was examined	8/18 (44%) endocarditis and 6/22 (27%) neutropenic sepsis isolates formed biofilms; co-incubation with antibiotics decreased biofilm production	Presterl E, Grisold AJ, Reichmann S, Hirschl AM, Georgopoulos A, Graninger W. Viridans streptococci in endocarditis and neutropenic sepsis: biofilm formation and effects of antibiotics. J Antimicrob Chemother. 2005 Jan;55(1):45-50. Epub 2004 Nov 24.
Smith, 2008	Biofilm survey of S. aureus isolates from Scotland (763 MRSA + 209 MSSA)	972 (31% blood, 16% nose, 13% wound)	not reported	48h incubation on pegs; 0.5% CV, 70% EtOH, OD570; SEM of selected low/med/high biofilm strains; PFGE typing for MRSA, ribotyping for MSSA isolates	High biofilms: 20.5% of MRSA, 28.0% of MSSA; Medium biofilms: 53.8% of MRSA, 43.5% of MSSA; non-quantifiable biofilms: 25.7% of MRSA, 28.5% of MSSA	Smith K, Perez A, Ramage G, Lappin D, Gemmell CG, Lang S. Biofilm formation by Scottish clinical isolates of Staphylococcus aureus. J Med Microbiol. 2008 Aug;57(Pt 8):1018-23.
Kwon, 2008	Biofilm survey examining antibiotic susceptibility profiles to biofilm production in isolates of S. aureus from South Korea (66 MRSA, 35 MSSA)	101 (54 surgical wounds, 20 skin lesions, 12 sputum, 10 blood, 4 urine, 1 vaginal)	not reported	48h incubation; 0.1% safranin, OD490; VITEK-II susceptibility testing; SCCmec typing; PCR for IS256	30 strains (30%) formed biofilms, of which 25 were MRSA (14 SCCmec type IV); IS256 was associated with multidrug-resistant and high biofilm forming phenotypes	Kwon AS, Park GC, Ryu SY, Lim DH, Lim DY, Choi CH, Park Y, Lim Y. Higher biofilm formation in multidrug-resistant clinical isolates of Staphylococcus aureus. Int J Antimicrob Agents. 2008 Jul;32(1):68-72.
Moriyama, 2009	Biofilm survey of non-typeable H. influenzae isoaltes from children with acute otitis media in Japan	109	62	12-24h incubation; 0.5% CV, 30% acetic acid destaining, OD570; CLSM, PFGE and PCR genotyping	84% of isolates were biofilm-formers, with higher production noted in isolates from cases not improved by amoxicillin	Moriyama S, Hotomi M, Shimada J, Billal DS, Fujihara K, Yamanaka N. Formation of biofilm by Haemophilus influenzae isolated from pediatric intractable otitis media. Auris Nasus Larynx. 2009 Oct;36(5):525-31.
Tapiainen, 2010	Biofilm survey of S. pneumoniae isolates from Finland	204 (106 nasopharynx, 43 middle ear effusion, 55 blood)	204 children	18h incubation with 10% horse serum and 0.5% glucose; 0.4% CV, DMSO destaining, OD540; serotyping	No difference in biofilm formation by isolate source or clinical syndrome; serotypes 33 & 14 were high biofilm-formers, whereas types 3 & 38 were low biofilm-formers	Tapiainen T, Kujala T, Kaijalainen T, Ikäheimo I, Saukkoriipi A, Renko M, Salo J, Leinonen M, Uhari M. Biofilm formation by Streptococcus pneumoniae isolates from paediatric patients. APMIS. 2010 Apr;118(4):255-60.
Liesse Iyamba, 2011	Biofilm survey of S. aureus clinical isolates from the Democratic Republic of Congo	8 (4 MRSA, 4 MSSA)	8	4h incubation for Biofilm Ring Test, 24h for CV (Stepanovic method); PCR for icaA gene	8 strains formed biofilms within 4 hours; 6 had icaA gene (icaA was absent from all clinical MSSA strains)	Liesse Iyamba JM, Seil M, Devleeschouwer M, Takaisi Kikuni NB, Dehaye JP. Study of the formation of a biofilm by clinical strains of Staphylococcus aureus. Biofouling. 2011 Sep;27(8):811-21.
Reiter, 2011	Biofilm survey of S. aureus (27%)and coagulase-negative staphylococci (73%) from 74 invasive (blood) and 30 non-invasive (PIV colinization) isolates in Brazil	104	not reported	24h incubation with 1% glucose; 0.5% CV, EtOH destaining, OD492; disk diffusion susceptibility testing; SCCmec typing	89% of invasive and 64% of colonizing isolates formed biofilms; no correlation between biofilm intensity and SCCmec type	Reiter KC, DA Silva Paim TG, DE Oliveira CF, D'Azevedo PA. High biofilm production by invasive multiresistant staphylococci. APMIS. 2011 Nov;119(11):776-81.
Garza-Gonzalez, 2011	Biofilm survey of coagulase-negative staphylococci from Mexico	30	30	18h incubation with 1% glucose and 3% NaCl; CV, 70% EtOH, OD550; SCCmec and PFGE typing	15 isolates formed biofilms	Garza-González E, Morfin-Otero R, Martínez-Vázquez MA, Gonzalez-Diaz E, González-Santiago O, Rodríguez-Noriega E. Microbiological and molecular characterization of human clinical isolates of Staphylococcus cohnii, Staphylococcus hominis, and Staphylococcus sciuri. Scand J Infect Dis. 2011 Dec;43(11-12):930-6.
Okee, 2012	Survey of biofilm formation and virulence determinants in S. epidermidis isolates from Uganda	30 ICU (mixed source), 20 community (nasal swabs)	50	18h incubation; CV, water rinse, OD570	21/30 ICU (70%) isolates and 2/20 (10%) of community isolates formed biofilms	Okee MS, Joloba ML, Okello M, Najjuka FC, Katabazi FA, Bwanga F, Nanteza A, Kateete DP. Prevalence of virulence determinants in Staphylococcus epidermidis from ICU patients in Kampala, Uganda. J Infect Dev Ctries. 2012 Mar 12;6(3):242-50.

## Sheet: Urinary
Journal/Year	Authors	Bugs/Context	N Isolates	N Patients	Characterization	Main Results/Other
PLoS One, 2009	Frank, 2009	From foley cath indwelling for 2 wks after prostatectomy; PCR only, no cultures		14 (6 FQ vs 8 no Rx)	16S rRNA PCR for ID; biofilms manually removed from catheters, isolates not phenotypically characterized for biofilm production	confocal microscopy performed
Curr Microbiol 2010	Wang, et al	recovery of colonizing isolates from urine and catheters	96 from catheters, 83 from urine; diversity of GPC and GNR represented in both groups	45	SEM, CV staining w/visual scoring of adherence, pellicle & clumping, virulence factors, PCR-based strain typing, hemolysin production, morphology, fimbriae production	non-quantitative grading of biofilm morphology; biofilm formation "associated" with fluA gene, loss of O-antigen and type 1 fimbriae expression; cdiGMP regulated catheter surface adherence in one isolate
J Clin Micro, 2010	Watts, et al	E. coli from asympt. Bacteriuria in patients +/- catheters	88 catheter-assoc + 88 non-catheter associated E. coli	not reported	CV staining OD595 (traditional microtiter + grown on latex catheter segment in human urine), gene expression, virulence genes	no difference in biofilms in microtiter plates, but some enhancement of biofilm in selected catheter isolates when grown on catheter segments in urine
Clin Nephrol, 2009	Salo, et al	E coli UTI isolates	70 (43 cystitis, 11 pyelonephritis, 16 urosepsis)		CV staining of 72h biofilms, SEM+CLSM in 22 strains	31% were biofilm-pos; OD for pyelonephritis > cystitis strains; OD for abx-S > abx-R strains
Int J Antimic Agents, 2006	Kanamaru, et al	GU tract E coli isolates	377 (194 cystitis, 76 pyelonephritis, 107 prostatitis)		CV staining w/OD540	OD for prostatitis isolates > cystitis and pyelonephritis; OD sig. higher for 2 common prostatitis strains; assoc b/w biofilm and curli fimbriae was present in prostatitis strains
J Infect Dev Ctries, 2009	Gad, et al	Cultures from explanted ureteral stents and pre-insertion/post-extraction urine cultures from those patients; further gene PCR among Staph spp. Isolates	53 Staph spp (47 from stents, 6 from urine) (18 staph aureus, 35 S. epi) + 239 GNR isolates	100	SEM for biofilm on stents; CV/EtOH/OD570 for biofilm production	biofilm production very frequent, 70-90% for each species; all Staph isolates from stents pos for icaA and icaD genes; many patients cultures pos from stent but not urine
Acta Med Okayama, 2004	Ando, et al	Biofilm from MRSA UTI in Japan; retrospective analysis for relatedness to catheter infection	109 MRSA	109 over 12 years	PCR for virulence genes; 48h biofilms; CV/EtOH-Acetic/OD570 for biofilm	biofilms assoc with hla, hlb, fnbA genes; higher biofilm formation among catheter-related infection isolates

## Sheet: Ortho
Journal/Year	Authors	Bugs/Context	N Isolates	N Patients	Characterization	Main Results/Other
Anaerobe, 2011	Minelli et. al	biofilm formation on vanc/gent PMMA beads; MSSA, MRSA, CoNS clinical isolates; E coli 7A27	1 MSSA, 1 MRSA, 5 CoNS, 1 E coli	not reported	CV staining, OD540 of EtOH-treated biofilm	adhesion to beads is possible with low abx concentrations
J Infect. 2012	Cremet, et al	E. coli orthopedic implant infections;	30 infecting isolates vs 30 diarrhea isolates	30 E coli ODRI, 30 diarrhea	PCR for 19 virulence genes; CV and BioFilm Ring Test for biofilm	high biofilm-producing isolates present in both ortho and fecal isolates; biofilm production highly variable; no clear association of virulence factors w/ODRI
Acta Orthop, 2010	Esteban et al	biofilm formation of Staph spp. Recovered from orthopedic devices	26 (13 S. aureus, 10 S. epi., 1 S. hominis, 1 S. warneri, 1 S. lugdunensis)	23 ortho devices	CV staining, EtOH, OD540; CLSM; ica gene PCR	All strains pos for biofilm; 19/26 pos for ica gene; sens for biofilm detection was 89% for Stepanovic method, 65% for CV, 39% CLSM;
FEMS Imm Med Micro, 2011	Kawamura, et al	biofilm formation in MRSA from ODRI's	168 MRSA (23 device-assoc, 55 non-device, 90 nasal carriage)	87 ODRI + 95 colonized outpatients	CV, EtOH, OD595; typing by SCCmec, spa, agr, PFGE; PCR for adhesins	Device-assoc isolates had higher biofilm and agr gene incidence than non-device or colonization group

## Sheet: Sinusitis
Journal/Year	Authors	Bugs/Context	N Isolates	N Patients	Characterization	Main Results/Other
Am J. Rhinol, 2006	Bendouah Z, et al.	chronic sinusitis; 10 Pseud. aerug, 10 S. aureus, 11 CoNS from FESS	31 total	not reported	24h biofilms CV stained, OD570	the assay works/22 isolates biofilm-pos vs control
Aurus Nasus Larynx, 2012	Chen HH, et al	24 mucosal specimens from sinus surgery for chronic sinusitis; no culture or PCR data	N/A	24	SEM of mucosal specimens with visual identification of biofilm	biofilms found in 13 specimens, more commonly from revision surgeries
Otolaryng - Head & Neck Surg, 2011	Zhang, et al	Cross-sectional study for clinical factors assoc w/biofilm formation in isolates recovered from chronic sinusitis patients	145 S. aureus, 66 P aerug, 17 H. flu, 20 S pneumo, 14 Serratia marcescens	518	Calgary biofilm device; P aerug PAO1 pos ctrl, P aerug sad-31 & sad-36 mutants for neg-controls;	108 patients had biofilm-forming isolates; biofilm formation assoc w/pos culture, prior sinus surgery, nasal steroid use <1mo prior to culture (mult log regression model).
Otolaryng - Head & Neck Surg, 2012	Tatar, et al	chronic sinusits w/out polyps, randomized trial of clarithromycin vs clarithro+mometasone x 8 wks; pre/post-treatment tissue sampling	0	32	SEM of tissue samples w/subjective scoring based on density and extension	biofilms in 24/32 (75%) pre-treatment and 14/32 (44%) post-treatment; no difference in biofilm grading betw groups; no improvement w/steroids over clarithromycin alone; underpowered study
Am J. Rhinol, 2008	Prince, et al	prevalence of biofilm-forming bacteria in chronic sinusitis	157	157	conventional cultures, Calgary Biofilm assay	45 isolates (29%) biofilm-pos; biofilm correlated w/# of prior FESS surgeries

## Sheet: EAEC
Journal/Year	Authors	Bugs/Context	N Isolates	N Patients	Characterization	Main Results/Other
J. Clin Micro 2007	Mohamed, et al	Enteroaggregative E. coli from traveler's diarrhea	57 + 12 controls	18	EAEC virulence genes by PCR, biofilm production by CV staining	51% biofilm-formers in diarrhea vs 61% in non-diarrhea; biofilm production assoc w/aggR, set1A, aatA, irp2 genes
Indian J Med Sci 2008	Bangar et al	EAEC from infants w/acute diarrhea in India	100 + 2 controls	100	CV staining of 18hr cultures w/OD570 of EtOH-treated biofilms; PCR for AggR and EAST genes to confirm EAEC	Of 28 PCR confirmed EAEC, 25 were biofilm-pos
Am J Trop Med Hyg, 2004	Wakimoto, et al	EAEC from japanese children with diarrhea	1042 diarrhea isolates	1042	CV staining with OD570 compared to PCR for aatA and aggR genes	increased CV staining among isolates containing EAEC genes

## Sheet: Staph
Journal/Year	Authors	Bugs/Context	N Isolates	N Patients	Characterization	Main Results/Other
APMIS, 2011	Reiter, et al	attempt to correlate biofilm formation w/antibiotic resistance in invasive (blood) and non-invasive (PIV colinization) isolates of Staph	104 (74 invasive + 30 colonizing) (27% S. aureus, 73% CoNS) ; from blood and periph IV cather cultures	not reported	glucose-supplemented biofilm culture, CV staining/EtOH/OD492; SCCmec typing	89% of invasive and 64% of colonizing isolates were biofilm-pos; no correlation betw biofilm intensity and SCCmec type; didn't appear to analyze for correlation to susceptibilities
Int J Antimic Agents , 2008	Kwon, et al	correlation of abx susceptibility to biofilm production in Staph aureus from Korea	101 Staph aureus (54 surgical wounds, 20 skin lesions, 12 sputum, 10 blood, 4 urine, 1 vaginal discharge)	not reported	VITEK-II susc testing, 48h biofilms, safranin staining, OD490; PCR for IS256, SCCmec	IS256 gene was sig. related to MDR and high biofilm phenotypes
Perit Dial Int, 2010	Girard, et al	evaluation MIC vs MBEC for MSSA peritonitis assoc w/peritoneal dialysis catheter	21 MSSA from PD effluent	21	"hospital laboratory" for MIC; MBEC assay interpreted by CLSI criteria	MSSA lost abx susceptibility when grown in a biofilm, except for gentamicin; rifampin improved anti-biofilm activity of vancomycin in combination; gent should be strongly considered as the empiric Gram-neg agent
J Infect Dev Ctries, 2009	Gad, et al	Cultures from explanted ureteral stents and pre-insertion/post-extraction urine cultures from those patients; further gene PCR among Staph spp. Isolates	53 Staph spp (47 from stents, 6 from urine) (18 staph aureus, 35 S. epi) + 239 GNR isolates	100	SEM for biofilm on stents; CV/EtOH/OD570 for biofilm production	biofilm production very frequent, 70-90% for each species; all Staph isolates from stents pos for icaA and icaD genes; many patients cultures pos from stent but not urine
Acta Med Okayama, 2004	Ando, et al	Biofilm from MRSA UTI in Japan; retrospective analysis for relatedness to catheter infection	109 MRSA	109 over 12 years	PCR for virulence genes; 48h biofilms; CV/EtOH-Acetic/OD570 for biofilm	biofilms assoc with hla, hlb, fnbA genes; higher biofilm formation among catheter-related infection isolates
Anaerobe, 2011	Minelli et. al	biofilm formation on vanc/gent PMMA beads; MSSA, MRSA, CoNS clinical isolates; E coli 7A27	1 MSSA, 1 MRSA, 5 CoNS, 1 E coli	not reported	CV staining, OD540 of EtOH-treated biofilm	adhesion to beads is possible with low abx concentrations
Acta Orthop, 2010	Esteban et al	biofilm formation of Staph spp. Recovered from orthopedic devices	26 (13 S. aureus, 10 S. epi., 1 S. hominis, 1 S. warneri, 1 S. lugdunensis)	23 ortho devices	CV staining, EtOH, OD540; CLSM; ica gene PCR	All strains pos for biofilm; 19/26 pos for ica gene; sens for biofilm detection was 89% for Stepanovic method, 65% for CV, 39% CLSM;
FEMS Imm Med Micro, 2011	Kawamura, et al	biofilm formation in MRSA from ODRI's	168 MRSA (23 device-assoc, 55 non-device, 90 nasal carriage)	87 ODRI + 95 colonized outpatients	CV, EtOH, OD595; typing by SCCmec, spa, agr, PFGE; PCR for adhesins	Device-assoc isolates had higher biofilm and agr gene incidence than non-device or colonization group
Anaerobe, 2011	Minelli et. al	biofilm formation on vanc/gent PMMA beads; MSSA, MRSA, CoNS clinical isolates; E coli 7A27	1 MSSA, 1 MRSA, 5 CoNS, 1 E coli	not reported	CV staining, OD540 of EtOH-treated biofilm	adhesion to beads is possible with low abx concentrations
J Infect Dev Ctries, 2012	Okee, et al	study of Staph epidermidis virulence determinants in Uganda	30 ICU (mixed source), 20 community (nasal swabs)	50	microtiter plate method, ref to Pediatr Infect Dis J, 2005; 24: 817-822.	21/30 ICU isolates biofilm pos vs 2/20 community isolates
J Med Micro, 2008	Smith, et al	Staph aureus isolates from Scotland	972 (763 MRSA + 209 MSSA) 31% blood, 16% nose, 13% wound	not reported	48h biofilms on a rotating peg plate, CV stained/EtOH destained/OD570; SEM of selected low/med/high strains	High biofilm: 20.5% MRSA, 28.0% MSSA Med Biofilm: 53.8% MRSA, 43.5% MSSA Low Biofilm: 25.7% MRSA, 28.5% MSSA Skin isolates had sig. higher biofilm than other sources
Biofouling, 2011	Liesse Iyamba, et. al	MSSA/MRSA clinical isolates	8 (4 clinical MRSA, 4 clinical MSSA) + 2 ref strains		CV, Biofilm Ring Test	8 formed biofilms; 6 had ica gene (4 clinical MSSA strains neg for ica)

## Sheet: Other
Journal/Year	Authors	Bugs/Context	N Isolates	N Patients	Characterization	Main Results/Other
ISME Journal, 2009	Scheithauer et. al.	biliary stents occluded w/grossly visible bacterial biofilms	51 phylotypes	40 patients / 63 biliary or pancreatic stents	16S rRNA PCR for bacterial identity	no measure of biofilm-formation
Crit Care Med, 2009	Moore et al	biofilm-formation within 24 CVVH circuit tubing; various organisms recovered		23	qualitative only, by SEM of tubing	biofilm detected by SEM in 13 of 24 tubings
Auris Nasus Larynx, 2009	Moriyama, et al	non-typeable H. flu recovered from japanese children with acute otitis media	109	62	CV staining then glacial acetic acid at OD570, CLSM, PCR genotyping, PFGE	84% of isolates were biofilm-formers, with higher biofilm noted in isolates from cases not improved by amoxicillin
J. Med Micro, 2003	Carter, et al	M. avium biofilm formation from bacteremia isolates	6	6, AIDS with MAC bacteremia	CV staining with OD570	biofilms were variable, enhanced by divalent cations, nutrient factors, supernatant from mature biofilm cultures, and blocked by subinhibitory amikacin
Inf & Immunity, 2004	Yi, et al	N. meningitidis, NP carriage vs invasive	23 nasopharyngeal colonizing + 16 invasive	not reported	CV staining/acetic acid w/OD630, CLSM	7/23 (30%) colonizing strains vs 2/16 (12%) invasive strains formed biofilms
Epidem Infect, 1994	Gorman, et al	32 explanted peritoneal dialysis catheters (21 after renal transplant, 4 due to recurrent peritonitis, 7 blocked or pt started HD)	39	32	SEM of catheter segments, CLSM, culture of sonicated catheters	"viable biofilm" present on all catheters removed for peritonitis, 81% removed for transplant & 71% of other removals; CoNS colonized catheters removed for transplant; all peritonitis catheters had P aeruginosa only
APMIS, 2010	Tapiainen, et al	Pediatric Strep pneumoniae isolates from Finland	106 nasopharynx, 43 middle ear effusion, 55 blood	204 children	CV then DMSO w/OD540, serotyping	no difference in biofilm formation by isolate source or clinical syndrome; serotypes 33 & 14 were high-formers, types 3 & 38 were low formers
JAC, 2005	Presterl, et al	viridans group Streptococcus	40 from bloodstream	18 endocarditis; 22 neutropenic sepsis	CV with OD550, SEM, effect of abx up to 128x MIC	8/18 endocarditis and 6/22 neutropenic sepsis isolates were biofilm-pos; co-incubation with abx lowered biofilm OD
Ind J Pathol Microbiol, 2011	Mulla et al	Biofilm formation under different conditions (incubation time, glucose supplementation, stain type) from retrieved devices: 59 ET tubes, 11 CVC tips, 10 Foley tips, 7 abd drains, 5 nephrostomy, 4 trach, 3 DJ stents, 1 SPC tip	100 (23 A baumannii, 23 P aeruginosa, 20 Kleb pneumoniae, 16 E. coli, 9 CoNS, 4 E. cloacae, 3 Enterococci, 2 S. aureus)	not reported	CV and safrannin, EtOH/acetone (90:10), OD492	88 (safrannin) vs 69 (CV) biofilm formers, increased with 0.25% but not 0.5% glucose; 16h 100% vs 20h 92% vs 24h 86% biofilm pos
